# Supplementary material for: The Prognostic Role of Preoperative Hematological and Inflammatory Indices in Canine Appendicular Osteosarcoma
Source: Vet Sci. 2023 Aug 1;10(8):495. doi: 10.3390/vetsci10080495 (PMC10459974; doi:10.3390/vetsci10080495)
Supplement: Supplementary file 1 [file vetsci-10-00495-s001.zip]

Archive with 1 entries (1 files):
- vetsci-2508856-supplementary.pdf
